# Supplementary material for: A Genome-Wide Linkage and Association Scan Reveals Novel Loci for Hypertension and Blood Pressure Traits
Source: PLoS One. 2012 Feb 24;7(2):e31489. doi: 10.1371/journal.pone.0031489 (PMC3286457; doi:10.1371/journal.pone.0031489)
Supplement: Table S4 — Family-based association results for all three quantitative traits (DBP, SBP and MAP) for the 101 SNPs previously reported. (XLSX) [file pone.0031489.s012.xlsx]

## Sheet: Sheet1
Table S4. Family-based association results for all three quantitative traits (DBP, SBP and MAP) for the 101 SNPs previously reported.
					Within-family Test						Total-family Test
					DBP		SBP		MAP		DBP		SBP		MAP
Prior Studies	Chr	SNP	minor allele	tag SNP	BETA	P	BETA	P	BETA	P	BETA	P	BETA	P	BETA	P
WTCCC 2007	1	rs2820037	C	rs2820027	-3.169	0.5	-4.742	0.55	-3.124	0.5789	-0.6712	0.625	-3.292	0.2065	-2.106	0.2368
WTCCC 2007	8	rs6997709	G	rs11780904	1.187	0.8571	1.996	0.7778	3.01	0.7273	1.793	0.3721	0.4308	0.6923	1.08	0.5882
WTCCC 2007	12	rs7961152	C	rs7305794	5.03	0.06077	6.541	0.0305	5.816	0.0234	1.616	0.3947	2.094	0.4118	2.051	0.2931
WTCCC 2007	12	rs11110912	G	rs825061	3.946	0.225	7.479	0.03746	4.611	0.05851	1.003	0.4643	2.697	0.1939	2.118	0.2368
WTCCC 2007	13	rs1937506	C	rs1937526	1.729	0.5882	-1.386	0.7273	-0.4043	0.8571	1.668	0.1939	1.354	0.4643	1.29	0.6429
WTCCC 2007	15	rs2398162	T	rs7173576	2.456	0.2222	2.495	0.3404	2.61	0.2571	0.3088	0.7778	1.656	0.2742	0.998	0.5882
Levy, Ehret et al. 2009	1	rs880315	G	rs880315	-0.3058	1	1.08	0.8571	-0.2179	1	-0.3857	0.7778	0.08722	1	-0.06902	0.7778
Levy, Ehret et al. 2009	2	rs13401889	T	rs1454301	1.382	0.4815	-0.5277	1	0.5598	0.8571	-2.184	0.08434	-3.216	0.08333	-1.572	0.19
Levy, Ehret et al. 2009	2	rs7571613	A	rs7571613	5.17	0.1077	3.082	0.8571	3.656	0.4118	-4.05	0.01847	-5.026	0.06215	-3.232	0.08974
Levy, Ehret et al. 2009	2	rs11895934	A	rs7571613	5.17	0.1077	3.082	0.8571	3.656	0.4118	-4.05	0.01847	-5.026	0.06215	-3.232	0.08974
Levy, Ehret et al. 2009	2	rs7564968	A	rs7571613	5.17	0.1077	3.082	0.8571	3.656	0.4118	-4.05	0.01847	-5.026	0.06215	-3.232	0.08974
Levy, Ehret et al. 2009	3	rs9815354	C	rs9852303	-3.063	0.104	-4.99	0.08607	-3.531	0.05714	-0.2671	1	-1.046	0.8571	-0.4611	0.6923
Levy, Ehret et al. 2009	3	rs7640747	T	rs155524	-0.04491	1	0.4812	1	0.1059	1	0.5414	1	-0.6286	0.7778	0.2708	0.8571
Levy, Ehret et al. 2009	10	rs11014166	A	rs7069531	3.474	0.5882	4.177	0.32	0.4703	0.7778	1.788	0.625	3.175	0.1786	1.836	0.2088
Levy, Ehret et al. 2009	11	rs11024074	T	rs11024074	-0.7663	0.8571	-1.946	0.8571	-0.2996	0.7778	-0.8694	0.4242	-1.271	0.8571	-0.6299	0.5
Levy, Ehret et al. 2009	11	rs381815	A	rs406890	-0.7275	0.7778	-2.039	0.7778	-1.108	0.6923	-1.464	0.2535	-2.484	0.2982	-2.523	0.181
Levy, Ehret et al. 2009	11	rs7926335	A	rs406890	-0.7275	0.7778	-2.039	0.7778	-1.108	0.6923	-1.464	0.2535	-2.484	0.2982	-2.523	0.181
Levy, Ehret et al. 2009	12	rs2384550	G	rs2384550	0.5439	0.8571	1.374	0.7273	1.726	0.4242	-0.4853	0.6429	-0.6362	0.7273	-0.3866	0.7778
Levy, Ehret et al. 2009	12	rs1991391	G	rs2384550	0.5439	0.8571	1.374	0.7273	1.726	0.4242	-0.4853	0.6429	-0.6362	0.7273	-0.3866	0.7778
Levy, Ehret et al. 2009	12	rs6489992	G	rs2384550	0.5439	0.8571	1.374	0.7273	1.726	0.4242	-0.4853	0.6429	-0.6362	0.7273	-0.3866	0.7778
Levy, Ehret et al. 2009	12	rs7963771	C	rs1316804	0.489	0.7778	-1.681	1	1.389	0.8571	-0.5032	0.8571	-2.746	0.2368	-0.8151	0.7273
Levy, Ehret et al. 2009	12	rs10744835	G	rs2384550	0.5439	0.8571	1.374	0.7273	1.726	0.4242	-0.4853	0.6429	-0.6362	0.7273	-0.3866	0.7778
Levy, Ehret et al. 2009	12	rs7977406	G	rs2384550	0.5439	0.8571	1.374	0.7273	1.726	0.4242	-0.4853	0.6429	-0.6362	0.7273	-0.3866	0.7778
Levy, Ehret et al. 2009	12	rs2681492	A	rs2681492	4.889	0.01771	5.688	0.05446	4.538	0.05446	2.592	0.03249	3.524	0.0218	3.312	0.003654
Levy, Ehret et al. 2009	12	rs2681472	T	rs2681472	4.872	0.02533	5.661	0.06587	4.38	0.09091	2.612	0.01752	3.527	0.02078	3.29	0.006077
Levy, Ehret et al. 2009	12	rs11105354	T	rs1401982	5.132	0.01305	6.159	0.03212	4.416	0.05459	1.973	0.08824	2.842	0.05641	2.547	0.0329
Levy, Ehret et al. 2009	12	rs11105364	T	rs1401982	5.132	0.01305	6.159	0.03212	4.416	0.05459	1.973	0.08824	2.842	0.05641	2.547	0.0329
Levy, Ehret et al. 2009	12	rs17249754	T	rs1401982	5.132	0.01305	6.159	0.03212	4.416	0.05459	1.973	0.08824	2.842	0.05641	2.547	0.0329
Levy, Ehret et al. 2009	12	rs11105368	T	rs1401982	5.132	0.01305	6.159	0.03212	4.416	0.05459	1.973	0.08824	2.842	0.05641	2.547	0.0329
Levy, Ehret et al. 2009	12	rs12579302	T	rs1401982	5.132	0.01305	6.159	0.03212	4.416	0.05459	1.973	0.08824	2.842	0.05641	2.547	0.0329
Levy, Ehret et al. 2009	12	rs11105378	T	rs1401982	5.132	0.01305	6.159	0.03212	4.416	0.05459	1.973	0.08824	2.842	0.05641	2.547	0.0329
Levy, Ehret et al. 2009	15	rs6495122	A	rs6495122	1.525	0.5217	1.647	0.5455	0.4363	1	1.27	0.2982	2.079	0.3137	0.3453	0.8571
Newton-Cheh, Johnson et al. 2009	1	rs17367504	A	rs17367504	-1.36	0.5882	-1.009	0.7273	-1.238	0.8571	-3.674	0.0253	-4.195	0.08302	-4.253	0.0185
Newton-Cheh, Johnson et al. 2009	3	rs1918974	T	rs1273886	3.074	0.2787	0.372	1	0.3275	1	1.864	0.2742	2.772	0.2222	0.2637	0.8571
Newton-Cheh, Johnson et al. 2009	10	rs11191548	T	rs4409766	-0.264	1	1.103	0.6429	1.364	0.3947	-0.5268	0.8571	0.601	0.55	0.4722	1
Newton-Cheh, Johnson et al. 2009	15	rs1378942	G	rs1378942	1.315	0.6923	1.52	0.5789	-0.5415	1	1.347	0.1959	1.721	0.4375	0.02875	1
Yang, Liang et al. 2009	2	rs10488767	G	rs1517328	-1.343	0.5217	-3.276	0.2931	-1.034	0.6429	-0.3771	0.7778	-2.398	0.2088	-0.05781	0.7778
Yang, Liang et al. 2009	2	rs6711736	A	rs6711736	1.31	0.6923	3.063	0.1724	1.336	0.8571	-0.6976	0.5217	-0.06083	1	-0.9662	0.6429
Yang, Liang et al. 2009	2	rs10495809	G	rs10495809	-2.105	0.2609	-2.464	0.3265	-2.259	0.2982	-0.9914	0.3036	-1.488	0.4516	-0.7243	0.8571
Yang, Liang et al. 2009	2	rs1346007	T	rs1346007	1.181	0.5789	2.915	0.3137	1.042	0.4667	-0.2011	0.8571	0.6356	0.7778	-0.6507	0.8571
Yang, Liang et al. 2009	4	rs10519412	G	rs10519412	-4.428	0.1207	-7.725	0.05046	-5.212	0.07885	-2.054	0.137	-3.87	0.0557	-2.75	0.116
Yang, Liang et al. 2009	4	rs6854244	G	rs6854244	-0.2037	1	-2.076	0.7778	0.009901	1	-0.3592	1	-1.502	0.5882	-0.6201	0.7778
Yang, Liang et al. 2009	8	rs4737649	A	rs993148	5.544	0.2698	6.782	0.2742	3.186	0.7273	1.289	0.4242	-0.663	0.6923	0.3488	1
Yang, Liang et al. 2009	8	rs1431587	A	rs993148	5.544	0.2698	6.782	0.2742	3.186	0.7273	1.289	0.4242	-0.663	0.6923	0.3488	1
Yang, Liang et al. 2009	8	rs705993	T	rs2010049	1.039	0.3478	3.007	0.2	1.522	0.3659	0.5922	0.6429	1.049	0.7778	0.9303	0.375
Yang, Liang et al. 2009	8	rs705994	T	rs2010049	1.039	0.3478	3.007	0.2	1.522	0.3659	0.5922	0.6429	1.049	0.7778	0.9303	0.375
Yang, Liang et al. 2009	8	rs831738	T	rs2010049	1.039	0.3478	3.007	0.2	1.522	0.3659	0.5922	0.6429	1.049	0.7778	0.9303	0.375
Yang, Liang et al. 2009	8	rs1367807	A	rs993148	5.544	0.2698	6.782	0.2742	3.186	0.7273	1.289	0.4242	-0.663	0.6923	0.3488	1
Yang, Liang et al. 2009	9	rs945658	A	rs1853418	-2.715	0.16	-2.187	0.4516	-2.512	0.2111	-0.6359	0.8571	-1.19	0.3404	-0.532	0.8571
Yang, Liang et al. 2009	10	rs2620887	A	rs10857650	-2.416	0.2687	-3.191	0.3137	-2.913	0.2535	-2.087	0.105	-1.822	0.4118	-1.803	0.2535
Yang, Liang et al. 2009	18	rs9284423	C	rs10460060	-0.7169	0.8571	-2.038	0.3659	0.7104	0.6429	-1.533	0.24	-2.1	0.2535	-0.8496	0.5455
Yang, Liang et al. 2009	18	rs10513909	C	rs10513909	-4.468	0.2787	-3.255	0.55	-3.88	0.2833	1.11	0.7273	2.309	0.5217	1.822	0.4242
Yang, Liang et al. 2009	18	rs10513910	A	rs2159930	-6.058	0.1105	-3.955	0.3036	-4.881	0.2308	-0.1033	1	0.8811	1	0.4249	0.8571
Yang, Liang et al. 2009	18	rs9304221	G	rs1433840	-0.2843	0.7778	-2.028	0.5882	0.4165	1	-0.9563	0.3947	-2.238	0.1827	-0.8695	0.5217
Cho, Go et al. 2009	10	rs715987	A	rs10795186	-1.797	0.7273	0.03488	1	-0.5781	0.7778	0.1547	0.7778	-0.4132	1	0.1683	1
Wang, O'Connell et al. 2009	2	rs6749447	G	rs3754777	1.544	0.6429	3.176	0.3556	2.383	0.2881	1.846	0.1273	2.995	0.06377	1.723	0.1919
Hiura, Tabara et al. 2010	18	rs1652080	T	rs1652080	-4.196	0.2021	-1.18	0.6667	-7.359	0.01448	-2.328	0.2021	-3.202	0.1346	-3.438	0.09483
Hiura, Tabara et al. 2010	17	rs1468033	G	rs1468033	4.561	0.03821	4.907	0.07829	3.746	0.1146	1.005	0.3091	1.426	0.3947	0.9582	0.4054
Hiura, Tabara et al. 2010	18	rs9973037	G	rs9973037	2.92	0.3478	4.124	0.1869	2.526	0.3036	1.972	0.1257	2.525	0.1313	2.147	0.1448
Hiura, Tabara et al. 2010	6	rs3778297	A	rs3778297	-2.97	0.3947	-4.378	0.1438	-1.104	0.7273	-1.294	0.2436	-0.4612	0.8571	-0.1572	0.7273
Hiura, Tabara et al. 2010	17	rs6420481	T	rs6420481	3.178	0.07774	3.453	0.1786	1.875	0.3846	1.804	0.07857	1.811	0.1511	1.186	0.3947
Hiura, Tabara et al. 2010	20	rs6013382	T	rs6013382	1.091	0.6111	0.5269	0.8571	-1.627	0.5455	0.4897	0.625	-0.1849	0.8571	-0.6585	0.5714
Hiura, Tabara et al. 2010	8	rs1124697	C	rs1124697	4.673	0.1373	6.157	0.1754	4.253	0.1575	1.679	0.4375	-0.4122	0.8571	1.438	0.4375
Hiura, Tabara et al. 2010	4	rs7692053	T	rs7692053	0.9368	0.6923	2.704	0.5217	1.654	0.8571	-0.9237	0.5789	-0.5686	0.8571	-0.6406	0.7778
Hiura, Tabara et al. 2010	6	rs7747460	C	rs7747460	-2.858	0.1438	-4.513	0.1068	-1.132	0.7778	-1.318	0.2317	-0.639	0.8571	-0.195	1
Hiura, Tabara et al. 2010	6	rs2076193	G	rs2076193	1.49	0.8571	3.289	0.2535	1.244	0.625	-0.2545	1	0.03189	1	-0.4802	0.6667
Hiura, Tabara et al. 2010	6	rs3765258	G	rs3765258	1.76	0.4828	2.83	0.2235	2.195	0.3636	0.1003	0.7273	0.007024	1	-0.2159	1
Hiura, Tabara et al. 2010	17	rs6505400	G	rs6505400	0.5707	1	0.7376	0.8571	-0.007958	1	-0.2543	0.8571	0.118	1	0.06407	1
Hiura, Tabara et al. 2010	9	rs10757609	A	rs2769970	-2.129	0.3947	-2.409	0.3636	-1.244	0.5	-2.178	0.07458	-3.375	0.05928	-1.744	0.2111
Adeyemo, Gerry et al. 2009	5	rs9791170	A	rs2077380	-3.159	0.1835	-2.337	0.5	-3.021	0.1068	-0.9945	0.3846	0.402	0.7778	-0.7435	0.5714
Adeyemo, Gerry et al. 2009	1	rs2146204	C	rs2146204	8.556	0.01909	9.477	0.07857	5.707	0.1458	2.473	0.4242	3.593	0.2727	1.116	0.6111
Adeyemo, Gerry et al. 2009	4	rs991316	T	rs991316	4.984	0.6667	11.43	0.5	5.282	0.5789	-1.923	0.5455	-4.754	0.2405	-3.679	0.3333
Adeyemo, Gerry et al. 2009	10	rs7902529	A	rs12413244	1.609	0.4516	3.387	0.2262	1.333	0.7273	1.472	0.25	1.709	0.3846	2.003	0.1009
Adeyemo, Gerry et al. 2009	3	rs11714139	T	rs3911812	-0.3	1	0.6089	1	0.0518	1	-0.8205	0.7778	0.0547	1	-1.077	0.52
Adeyemo, Gerry et al. 2009	1	rs12748299	C	rs12240178	0.07471	1	0.07978	1	-0.8878	0.8571	2.668	0.06053	2.264	0.2111	0.3455	0.8571
Adeyemo, Gerry et al. 2009	17	rs2665797	G	rs721575	0.8954	0.6923	3.104	0.1942	1.807	0.4286	0.5314	0.6667	0.424	0.8571	0.3936	0.8571
Adeyemo, Gerry et al. 2009	8	rs11988036	T	rs2898500	-3.193	0.05437	-1.903	0.4815	-2.016	0.3208	-0.8259	0.5455	0.9128	0.4667	0.1564	0.8571
Adeyemo, Gerry et al. 2009	8	rs17365948	A	rs17365661	10.27	0.6923	8.275	0.7778	10.61	0.4286	-3.096	0.4815	-2.277	0.6923	-3.373	0.6923
Adeyemo, Gerry et al. 2009	16	rs4613079	T	rs2316184	-4.08	0.1221	-4.552	0.2041	-3.861	0.1438	0.3602	0.8571	-0.1182	1	-0.06165	1
Adeyemo, Gerry et al. 2009	6	rs13201744	A	rs13201744	-6.986	0.01283	-9.529	0.02067	-7.05	0.03448	0.09553	0.8571	1.197	0.5789	1.49	0.5789
Adeyemo, Gerry et al. 2009	15	rs1867226	C	rs2290202	3.329	0.1364	4.317	0.1313	4.318	0.08907	3.601	0.001399	3.067	0.04915	3.849	0.001018
Adeyemo, Gerry et al. 2009	1	rs16848861	G	rs12076402	4.813	0.02662	7.215	0.03918	4.972	0.05	2.274	0.1615	3.355	0.1228	3.074	0.06854
Adeyemo, Gerry et al. 2009	14	rs11846013	A	rs1612831	-1.077	0.8571	-1.801	1	-1.955	0.5789	0.337	1	0.3389	1	0.2742	0.8571
Adeyemo, Gerry et al. 2009	3	rs16853574	C	rs16853574	4.656	0.08696	5.589	0.08397	3.763	0.1419	3.489	0.03363	3.158	0.177	2.301	0.2647
Adeyemo, Gerry et al. 2009	21	rs2823756	T	rs2823756	3.451	0.1228	2.616	0.34	1.463	0.5	0.7416	0.5455	-0.9818	0.625	-0.03654	1
Adeyemo, Gerry et al. 2009	13	rs9301196	T	rs4142906	-3.722	0.3478	-7.205	0.05764	-2.465	0.625	0.7935	0.7273	0.7973	0.6667	1.887	0.1724
Watanabe, Metoki et al. 2010	1	rs3767489	C	rs12728622	0.9017	0.7273	0.003599	1	-1.687	0.5	-0.8179	0.8571	-1.777	0.1961	-1.399	0.2727
Watanabe, Metoki et al. 2010	4	rs4961	T	rs3775068	1.349	0.7273	-0.1991	1	1.482	0.5217	-0.7962	0.4286	-1.56	0.3478	-1.543	0.2533
Beetz, Harrison et al. 2009	1	rs1929095	C	rs1882926	-6.306	0.3505	-4.479	0.625	-9.248	0.3349	-5.46	0.07774	-6.119	0.198	-7.928	0.0319
Beetz, Harrison et al. 2009	1	rs11812050	C	rs3817586	5.357	0.0002526	6.433	0.0033	6.24	2.899e-05	1.379	0.2289	1.501	0.2609	1.526	0.1148
Beetz, Harrison et al. 2009	1	rs6659683	T	rs3901950	4.626	0.004127	5.686	0.01441	4.958	0.002798	1.076	0.3269	1.277	0.4516	0.6083	0.6923
Beetz, Harrison et al. 2009	1	rs6672638	C	rs6672638	-4.16	0.5217	-1.049	1	-6.169	0.4242	-4.684	0.1257	-4.924	0.3208	-6.815	0.05779
Beetz, Harrison et al. 2009	1	rs6672836	C	rs3901950	4.626	0.004127	5.686	0.01441	4.958	0.002798	1.076	0.3269	1.277	0.4516	0.6083	0.6923
Beetz, Harrison et al. 2009	1	rs12407957	T	rs1882926	-6.306	0.3505	-4.479	0.625	-9.248	0.3349	-5.46	0.07774	-6.119	0.198	-7.928	0.0319
Beetz, Harrison et al. 2009	1	rs10911863	G	rs1882926	-6.306	0.3505	-4.479	0.625	-9.248	0.3349	-5.46	0.07774	-6.119	0.198	-7.928	0.0319
Beetz, Harrison et al. 2009	1	rs12402521	A	rs3901950	4.626	0.004127	5.686	0.01441	4.958	0.002798	1.076	0.3269	1.277	0.4516	0.6083	0.6923
Beetz, Harrison et al. 2009	1	rs10911864	T	rs1882926	-6.306	0.3505	-4.479	0.625	-9.248	0.3349	-5.46	0.07774	-6.119	0.198	-7.928	0.0319
Gu, Su et al. 2006	8	rs1799998	G	rs10087214	0.3225	0.7778	1.042	0.625	-0.4553	0.8571	-0.06514	1	2.27	0.1709	0.8704	0.52
Gu, Su et al. 2006	3	rs5186	C	rs5186	-0.8155	0.7778	-4.24	0.8571	-2.15	0.7273	-1.549	0.8571	-3.48	0.3091	-1.228	0.7273
Gu, Su et al. 2006	11	rs2070762	G	rs2070762	-3.389	0.02416	-4.947	0.04863	-3.212	0.1458	0.4631	0.6923	0.06649	0.8571	1.229	0.2727
Gu, Su et al. 2006	4	rs1801058	T	rs2471347	-1.8	0.4242	-2.425	0.34	-1.314	0.6923	-3.038	0.01131	-3.244	0.02819	-3.671	0.00185
